# Supplementary material for: Enhanced Redox Cycle of Rod-Shaped MIL-88A/SnFe2O4@MXene Sheets for Fenton-like Degradation of Congo Red: Optimization and Mechanism
Source: Nanomaterials (Basel). 2023 Dec 24;14(1):54. doi: 10.3390/nano14010054 (PMC10780543; doi:10.3390/nano14010054)
Supplement: Supplementary file 1 [file nanomaterials-14-00054-s001.zip]

Archive with 1 entries (1 files):
- nanomaterials-2746688-supplementary.pdf
